# Supplementary material for: Detection of chronic wasting disease in feces and recto-anal mucosal associated lymphoid tissues with RT-QuIC in a naturally infected farmed white-tailed deer herd
Source: Front Vet Sci. 2022 Sep 13;9:959555. doi: 10.3389/fvets.2022.959555 (PMC9513346; doi:10.3389/fvets.2022.959555)
Supplement: Supplementary file 1 [file Table_1.XLSX]

## Sheet: Sheet1
			Genotype					RT-QuIC Results
Sample Number	Sex	Age	Codon 95	Codon 96	Codon 116	Codon 226	NVSL/USDA Result	Feces; 90m NaPTA; 0.05%; 40C	Feces; 90m NaPTA; 0.05% SDS; 37C	RAMALT RT QuiC	Feces Ct (h)	Feces C Max (h)	Feces RFU (nm)	RAMALT Ct (Hours)	RAMALT Cmax (h)	RAMALT RFU (nm)	3rd Eyelid Ct (Hours) [N/A]	3rd Eyelid Hours to Max (Hours) [N/A]	3rd Eyelid RFU (nm) [N/A]
1	M	4 yr.	QQ	GG	AA	QQ	Positive (++)	Negative	Positive	Positive	46.781	48.25	20767	15.757	27.75	132920
2	M	3 yr.	QQ	GG	AA	QQ	Positive (++)		N/A	Positive	N/A	N/A	N/A	10.626	27.5	210337
3	M	3 yr.	QQ	GS	AA	QQ	Positive (+)	Negative	Positive	Positive	44.225	47	28335	10.05	24.25	243889
4	M	4 yr.	QQ	GS	AA	QQ	Positive (++)	Positive	Positive	Positive	44.52	46.25	12771	10.149	34	203477
5	M	3 yr.	QQ	GG	AA	QQ	Positive (++)	Positive	Positive	Positive	47.321	62	14111	11.691	25.5	243732
6	M	6 yr.	HQ	GS	AA	QQ	Positive (+)		N/A	Positive	N/A	N/A	N/A	21.008	48.75	187963
7	M	3 yr.	QQ	GG	AA	QQ	Positive (+)	Negative	Negative	Positive	0	0	-	10.983	21.75	243717
8	M	3 yr.	QQ	GG	AA	QQ	Positive (+)	Positive	Positive	Positive	49.629	62.25	47687	10.632	43.75	226192
9	M	5 yr.	QQ	GG	AA	QQ	Positive (++)	Negative	Negative	Negative	0	0	-	0	N/A	-
10	M	5 yr.	QQ	SS	AA	QQ	Positive (+)		N/A	Positive	N/A	N/A	N/A	34.315	47	135719
11	M	5 yr.	HQ	GG	AA	QQ	Negative	Negative	Negative	Negative	0	0	-	0	N/A	-
12	M	3 yr.	QQ	GG	AA	QQ	Positive (++)	Positive	Positive	Positive	46.609	49.5	54290	16.11	20.25	219994
13	M	4 yr.	QQ	GS	AA	QQ	Positive (++)	Positive	Positive	Positive	49.816	53.75	82045	16.346	40	243496
14	M	4 yr.	QQ	GS	AA	QQ	Positive (++)	Negative	Negative	Positive	0	0	-	11.593	30.25	159767
15	M	3 yr.	QQ	GG	AA	QQ	Positive (++)	Positive	Positive	Positive	28.515	30.25	95215	12.231	40.5	227751
16	M	3 yr.	QQ	GG	AA	QQ	Positive (++)	Positive	Positive	Positive	59.6	62.25	44727	10.333	25.5	243732
17	F	6 yr.	QQ	GG	AA	QQ	Negative	Negative	Negative	Negative	0	0	-	0	N/A	-
18	F	6 yr.	QQ	GG	AA	QQ	Negative	Positive	Negative	Negative	0	0	-	0	N/A	-
19	F	5 yr.	QQ	GS	AA	QQ	Negative		N/A	Negative	N/A	N/A	N/A	0	N/A	-
20	F	6 yr.	QQ	GG	AA	QQ	Negative		N/A	Negative	N/A	N/A	N/A	0	N/A	-
21	F	5 yr.	HQ	GG	AA	QQ	Negative	Negative	Negative	Negative	0	0	-	0	N/A	-
22	F	5 yr.	QQ	GG	AA	QQ	Negative	Positive	Negative	Negative	0	0	-	0	N/A	-
23	F	5 yr.	HH	GG	AA	QQ	Negative	Negative	Negative	Negative	0	0	-	0	N/A	-
24	F	6 yr.	QQ	GG	AA	QQ	Negative	Negative	Negative	Negative	0	0	-	0	N/A	-
25	F	6 yr.	QQ	GG	AA	QQ	Negative		N/A	Negative	N/A	N/A	N/A	0	N/A	-
26	F	5 yr.	QQ	GS	AA	QQ	Negative		N/A	Negative	N/A	N/A	N/A	0	N/A	-
27	F	6 yr.	QQ	GS	AA	QQ	Negative	Negative	Negative	Negative	0	0	-	0	N/A	-
28	F	5 yr.	QQ	GG	AA	QQ	Negative		N/A	Negative	N/A	N/A	N/A	0	N/A	-
29	F	5 yr.	QQ	GS	AA	QQ	Negative		N/A	Negative	N/A	N/A	N/A	0	N/A	-
30	F	6 yr.	QQ	GG	AA	QQ	Negative		N/A	Negative	N/A	N/A	N/A	0	N/A	-
31	F	5 yr.	QQ	GS	AA	QQ	Negative	Negative	Negative	Negative	0	0	-	0	N/A	-
32	F	6 yr.	QQ	GG	AA	QQ	Negative	Negative	Negative	Negative	0	0	-	0	N/A	-
33	F	6 yr.	QQ	GS	AA	QQ	Positive (+)	Negative	Negative	Negative	0	0	-	0	N/A	-
34	F	6 yr.	QQ	GG	AA	QQ	Negative	Negative	Negative	Negative	0	0	-	0	N/A	-
35	F	6 yr.	QQ	GG	AA	QQ	Negative	Negative	Negative	Negative	0	0	-	0	N/A	-
36	F	2 yr.	QQ	GG	AA	QQ	Positive (+)	Negative	Negative	Negative	0	0	-	0	N/A	-
37	M	2 yr.	QQ	GG	AA	QQ	Negative		N/A	Negative	N/A	N/A	N/A	0	N/A	-
38	F	2 yrs	QQ	GG	AA	QQ	Negative	Positive	Negative	Negative	0	0	-	0	N/A	-
39	M	2 yr.	QQ	GG	AA	QQ	Negative		N/A	Negative	N/A	N/A	N/A	0	N/A	-
40	M	2 yr.	QQ	GG	AA	QQ	Negative		N/A	Negative	N/A	N/A	N/A	0	N/A	-
41	F	2 yrs	QQ	GG	AA	QQ	Positive (++)	Positive	Positive	Positive	45.801	59.25	28067	11.338	28.75	238947
42	F	1 yr.	QQ	GG	AA	QQ	Positive (++)	Negative	Negative	N/A	0	0	-	N/A	N/A	N/A
43	F	1 yr.	QQ	GG	AA	QQ	Positive (++)	Negative	Positive	N/A	49.536	57.5	15883	N/A	N/A	N/A
44	F	2 yr.	QQ	GG	AA	QQ	Negative	Negative	Negative	N/A	0	0	-	N/A	N/A	N/A
45	M	2 yr.	QQ	GG	AA	QQ	Positive (++)	Negative	Positive	N/A	40.738	42.5	23381	N/A	N/A	N/A
46	F	4 yr.	QQ	GG	AA	QQ	Positive (++)	Negative	Positive	N/A	39.674	45.25	54457	N/A	N/A	N/A
47	F	5 yr.	QQ	GS	AA	QQ	Negative	Negative	Negative	N/A	0	0	-	N/A	N/A	N/A
48	F	5 yr.	HQ	GG	AA	QQ	Negative	Negative	Negative	N/A	0	0	-	N/A	N/A	N/A
49	F	5 yr.	QQ	GG	AA	QQ	Negative	Negative	Negative	N/A	0	0	-	N/A	N/A	N/A
50	F	5 yr.	HQ	GG	AA	QQ	Negative	Negative	Negative	N/A	0	0	-	N/A	N/A	N/A
51	F	1 yr.	QQ	GG	AA	QQ	Positive (++)	Negative	Negative	N/A	0	0	-	N/A	N/A	N/A
52	F	2 yr.	HQ	GS	AA	QQ	Negative	Negative	Negative	N/A	0	0	-	N/A	N/A	N/A
53	F	5 yr.	QQ	GG	AA	QQ	Positive (++)	Negative	Negative	N/A	0	0	-	N/A	N/A	N/A
54	F	5 yr.	QQ	GS	AA	QQ	Positive (+)	Negative	Negative	N/A	0	0	-	N/A	N/A	N/A
55	F	3 yr.	QQ	GG	AA	QQ	Positive (++)	Positive	Positive	N/A	26.474	31.75	14814	N/A	N/A	N/A
56	M	2 yr.	HQ	GG	AA	QQ	Negative		Negative	Negative	0	0	-	0	N/A	-	0	0	-2212
57	M	2 yr.	QQ	GS	AA	QQ	Negative		Negative	Negative	0	0	-	0	N/A	-	0	58.5	-1657
58	M	2 yr.	QQ	GG	AA	QQ	Negative		Negative	Negative	0	0	-	0	N/A	-	0	59.5	257
59	M	2 yr.	QQ	GG	AA	QQ	Negative		Negative	Negative	0	0	-	0	N/A	-	0	48.75	141
60	M	3 yr.	QQ	GG	AA	QQ	Negative		Negative	Negative	0	0	-	0	N/A	-	0	59.5	-133
61	M	2 yr.	QQ	GG	AA	QQ	Negative		N/A	Negative	N/A	N/A	N/A	0	N/A	-	0	45.25	-650
62	M	2 yr.	QQ	GG	AA	QQ	Negative		Negative	Negative	0	50.5	-	0	N/A	-	0	61.5	1945
63	M	2 yr.	QQ	GG	AA	QQ	Negative		Negative	Negative	0	0	-	0	N/A	-	0	55.75	484
64	M	2 yr.	QQ	GG	AA	QQ	Negative		Negative	Negative	0	0	-	0	N/A	-	0	49.5	1330
65	M	3 yr.	QQ	GG	AA	QQ	Negative		Negative	Negative	0	0	-	0	N/A	-	0	55.75	-115
66	M	2 yr.	QQ	GG	AA	QQ	Negative		Negative	N/A	0	0	-	N/A	N/A	N/A
67	M	3 yr.	HQ	GG	AA	QQ	Negative		Negative	Negative	0	0	-	0	N/A	-	0	0	57
68	M	2 yr.	QQ	GG	AA	QQ	Negative		Negative	Negative	0	0	-	0	N/A	-	0	24	864
69	M	2 yr.	QQ	GS	AA	QQ	Negative		Negative	Negative	0	0	-	0	N/A	-	0	60.5	118
70	M	2 yr.	QQ	GG	AA	QQ	Negative		Negative	Negative	0	0	-	0	N/A	-	0	47.5	605
71	M	2 yr.	QQ	GG	AA	QQ	Positive (++)		N/A	Positive	N/A	N/A	N/A	12.31	62.25	243903	12.331	62.25	243903
72	M	2 yr.	QQ	GS	AA	QQ	Negative		N/A	Negative	N/A	N/A	N/A	0	N/A	-	0	44.75	879
73	M	2 yr.	QQ	GG	AA	QQ	Negative		Negative	Negative	0	0	-	0	N/A	-	0	50	2442
74	M	2 yr.	HQ	GG	AA	QQ	Negative		Negative	Negative	0	0	-	0	N/A	-	0	55.25	1668
75	M	2 yr.	QQ	GG	AA	QQ	Negative		Negative	Negative	0	0	-	0	N/A	-	0	55.75	245
76	M	3 yr.	QQ	GG	AA	QQ	Negative		Negative	Negative	0	0	-	0	N/A	-	0	59.25	-66
77	M	2 yr.	QQ	GG	AA	QQ	Negative		Negative	Negative	0	0	-	0	N/A	-	0	0	-331
78	M	2 yr.	QQ	GS	AA	QQ	Negative		Negative	Negative	0	0	-	0	N/A	-	0	62.25	3022
79	M	3 yr.	QQ	GG	AA	QQ	Negative		Negative	Negative	0	0	-	0	N/A	-	0	0	366
80	M	2 yr.	QQ	GG	AA	QQ	Negative		Negative	Negative	0	0	-	0	N/A	-	0	44.75	2598
81	M	3 yr.	QQ	GG	AA	QQ	Negative		Negative	Negative	0	0	-	0	N/A	-	0	44.75	2440
82	M	3 yr.	QQ	GG	AA	QQ	Negative		Negative	Negative	0	0	-	0	N/A	-	0	53.5	1596
83	M	4 yr.	QQ	GG	AA	QQ	Positive (++)		Positive	Positive	47.553	51.75	65860	17.133	62.25	243903	17.133	62.25	243903
84	M	4 yr.	QQ	GG	AA	QQ	Positive (+)		Negative	Positive	0	0	-	17.174	57.75	243837	17.174	57.75	243837
85	M	4 yr.	HQ	GG	AA	QQ	Negative		N/A	Negative	N/A	N/A	N/A	0	N/A	-	0	56.25	-2222
Ct: Cycle threshold; Cmax Cycle Maximum; RFU Relative fluorescence intensity
Positive ++ in Obex and RPLN; + Positive in RPLN
